# Supplementary material for: A Sub-Group of Kidney-Transplant Recipients with Highly Aggressive Squamous Cell Carcinoma Expressing Phosphorylated Serine392p53
Source: Int J Mol Sci. 2024 Jan 17;25(2):1147. doi: 10.3390/ijms25021147 (PMC10816400; doi:10.3390/ijms25021147)
Supplement: Supplementary file 1 [file ijms-25-01147-s001.zip]

Archive with 1 entries (1 files):
- ijms-2771583-supplementary.pdf
